# Supplementary material for: Tryptophan Predicts the Risk for Future Type 2 Diabetes
Source: PLoS One. 2016 Sep 6;11(9):e0162192. doi: 10.1371/journal.pone.0162192 (PMC5012675; doi:10.1371/journal.pone.0162192)
Supplement: S1 File — (XLS) [file pone.0162192.s002.xls]

## Sheet: trp
index	Y(T2D=2;NGT=1)	age	gender	BMI	waist	Glucose0	Glucose120	INS0	INS120	HDL	LDL	SP	DP	HbA1c	HOMAIR	HOMABeta	Matsudaindex	first phase	second phase	Tryptophan_raw	Tryptophan2
1	2	46	1	24.12	79.5	5.11	7.07	7.12	24.2	0.87	1.7	120	75	7.8	1.62	88.45	126.745	434.976	116.691	95.5223	7.96019
2	2	65	1	27.34	70	5.69	7.01	8.76	51.51	1.35	2.74	130	70	5.72	2.22	80	74.5396	411.976	146.526	17.1017	1.42514
3	2	74	1	29.48	94.5	5.4	3.1	20.39	194.63	1.3	2.74	110	75	5.72	4.89	214.63	38.7979	1274.61	380.503	46.9294	3.91078
4	2	60	1	25.06	85	4.4	3.3	3.97	19.52	1.26	2.88	120	75	5.72	0.78	88.22	298.113	1141.9	279.005	9.90948	0.82579
5	2	37	1	22.86	73	4.8	3.3	5.88	20.89	1.2	4.4	120	80	3.6	1.25	90.46	226.707	982.981	269.229	63.839	5.31992
6	2	40	1	24.86	79	4.7	5.2	4.35	25.84	1.4	4.4	120	75	5.72	0.91	72.5	190.791	807.135	198.969	58.3899	4.86583
7	2	51	1	30.27	92	5	5	15.77	61	0.9	5.1	120	75	5.1	3.5	210.27	64.4836	993.272	256.828	39.7118	3.30931
8	2	61	1	23.8	77.6	3.88	5.64	8.76	51.51		2.74	130	70	5.72	1.51	461.05	100.634	984.912	186.252	60.8043	5.06702
9	2	44	1	29.07	77.6	4.87	5.47	11.35	51.51	1.35	2.74	110	80	5.8	2.46	165.69	80.1306	901.084	223.729	63.2829	5.27357
10	2	64	1	23.24	77.6	4.85	6.54	8.76	51.51	1.35	2.74	130	80	5.72	1.89	129.78	83.5877	586.711	144.751	54.4334	4.53612
11	2	28	1	29.96	104	4.2	7.6	15.6	70.78	1.44	2.51	105	78	5.72	2.91	445.71	53.2661	857.81	146.923	17.2583	1.43819
12	2	52	2	24.78	74.5	5.7	5	3.12	54.13	1.2	2.74	120	75	5.72	0.79	28.36	144.139	585.186	215.197	47.6401	3.97
13	2	64	2	29.33	90	4.6	7.4	6.09	37.79	1.4	4.6	120	89	5.72	1.25	110.73	112.982	682.195	133.92	58.9006	4.90838
14	2	61	2	25.58	79	5.5	6.4	17.03	83.62	1	3.3	120	75	5.72	4.16	170.3	44.6649	566.854	180.156	35.83	2.98583
15	2	44	2	28.44	83.5	5.3	6.3	7.15	63.75	1.3	4.2	120	80	5.2	1.68	79.44	81.0585	648.206	185.419	62.8605	5.23838
16	2	36	2	40.89	117	4.9	6.2	10.32	119.13	1.33	2.86	135	80	5.72	2.25	147.43	51.7435	1187.76	276.47	20.1304	1.67753
17	2	48	2	27.48	90	4.8	6.46	9.65	36.79	1.2	3.6	133	82	5.72	2.06	148.46	95.3091	719.163	166.794	38.7241	3.22701
18	2	49	2	22.31	77.6	4.87	5.47	7.92	75.43	1.35	2.31	120	80	6.4	1.71	115.62	79.2697	719.616	192.579	44.8496	3.73747
19	2	58	2	24.89	77	5.4	5.8	6.69	50.84	1.5	2.74	120	75	5.7	1.61	70.42	96.8887	574.433	183.352	47.8232	3.98527
20	2	64	2	27.77	94	4	8.6	8.76	51.51	1.4	2.8	120	75	5.7	1.56	350.4	80.2644	664.14	80.785	57.5211	4.79342
21	2	63	2	23.83	77.6	4.99	6.47	8.76	51.51	1.35	2.74	160	100	5.72	1.94	117.58	82.8514	575.001	150.896	33.9825	2.83187
22	2	37	2	25.45	73	4.4	4.7	5.75	29.49	1.32	1.88	120	60	5.72	1.12	127.78	168.87	982.064	225.805	12.7032	1.0586
23	2	51	2	25.39	77.6	4.87	5.47	13.81	36.91	1.35	2.84	110	80	5.8	2.99	201.61	85.8169	795.069	201.367	49.6528	4.13773
24	2	51	2	25.39	77.6	5.27	5.67	8.76	51.51	1.35	2.74	110	80	5.72	2.05	98.98	86.1203	651.317	193.455	11.23	0.935837
25	2	48	2	24.46	73	5.7	6.1	15.94	15.08	2.1	2.74	120	75	6.4	4.04	144.91	109.384	448.885	164.141	51.4824	4.2902
26	2	75	2	23.61	75	4.4	5.3	10.66	57.35	1.1	4.7	120	75	5.8	2.08	236.89	83.7511	900.267	203.181	46.6433	3.88694
27	2	56	2	26.03	77.6	5.12	7.49	8.76	51.51	1.35	2.74	120	84	5.72	1.99	108.15	76.0197	463.896	118.994	44.1807	3.68172
28	2	51	1	23.32	77.6	4.87	5.47	4.59	43.89	1.35	2.12	120	70	6.3	0.99	67.01	136.506	700.916	185.182	39.2887	3.27406
29	2	41	1	29.07	77.6	4.97	7.88	8.76	51.51	1.35	2.74	110	80	5.72	1.93	119.18	75.2248	536.7	118.533	74.1627	6.18023
30	2	70	1	26.85	77.6	4.87	5.47	19.2	78.9		2.74	120	78	5.72	4.16	280.29	49.7798	902.945	226.951	53.6758	4.47299
31	2	33	1	27.68	77.6	6.28	5.47	8.76	51.51	1.35	2.74	120	70	5.72	2.45	63.02	80.3209	470.623	214.237	68.2729	5.68941
32	2	54	1	20.96	77.6	4.87	5.47	4.8	64.37	1.35	2.52	120	90	5.9	1.04	70.07	110.225	656.22	179.326	57.851	4.82091
33	2	35	1	27.68	77.6	6.54	7.89	8.76	51.51	1.35	2.74	110	85	5.72	2.55	57.63	65.5352	73.9572	110.685	66.6416	5.55347
34	2	72	1	21.82	77.6	5.87	5.47	8.76	51.51	1.35	2.74	130	80	5.72	2.29	73.92	83.0787	416.933	182.957	76.6423	6.38686
35	2	63	1	22.49	77.6	5.47	8.23	8.76	51.51	1.35	2.74	120	80	5.72	2.13	88.93	70.1631	170.726	68.4326	47.5663	3.96386
36	2	36	1	25.71	77.6	4.87	5.47	7.63	73.98	1.35	1.82	130	90	5.9	1.65	111.39	81.5497	811.982	210.03	66.7342	5.56118
37	2	62	1	22.49	77.6	4.87	5.47	5.87	57.59	1.35	2.12	110	70	6.4	1.27	85.69	105.378	697.308	186.173	76.8477	6.40397
38	2	75	1	21.88	77.6	6.23	6.8	8.76	51.51	1.35	2.74	120	75	5.72	2.43	64.18	72.3275	142.186	126.366	52.6138	4.38448
39	2	57	1	20.66	77.6	3.85	5.56	6	157.7	1.35	2.64	120	70	6.7	1.03	342.86	70.2653	1008.64	204.792	62.4817	5.20681
40	2	57	1	23.94	77.6	4.87	5.47	8.32	36.16	1.35	2.74	130	90	5.72	1.8	121.46	111.703	728.039	188.994	58.0712	4.83927
41	2	24	2	32.39	77.6	4.87	5.47	21	51.51	1.35	2.32	120	80	6.8	4.55	306.57	58.9096	1039.18	249.171	61.1859	5.09883
42	2	60	2	21.23	77.6	4.87	7.7	8.76	51.51	1.35	2.74	120	70	5.72	1.9	127.88	76.8763	368.469	84.3854	56.1916	4.68263
43	2	68	2	25.39	77.6	5.61	8.59	8.76	51.51	1.35	2.74	140	96	5.72	2.18	83.03	67.8147	165.623	68.5084	56.9992	4.74994
44	2	42	2	22.1	77.6	5.57	5.47	8.76	51.51	1.35	2.74	110	70	5.72	2.17	84.64	85.2866	505.5	184.451	47.6515	3.97096
45	2	62	2	24.49	77.6	5.88	8.78	8.76	51.51	1.35	2.74	150	84	5.72	2.29	73.61	65.5188	42.1251	55.5741	14.1647	1.18039
46	2	58	2	28.7	77.6	4.87	5.47	8.76	51.51	1.35	2.74	120	80	5.72	1.9	127.88	91.2103	878.604	219.682	53.3655	4.44713
47	2	69	2	23.07	77.6	5.26	5.47	8.76	51.51	1.35	2.74	130	90	5.72	2.05	99.55	87.7638	616.071	189.629	79.8414	6.65345
48	2	51	2	25.39	77.6	6.6	5.47	8.76	51.51	1.35	2.74	145	90	5.72	2.57	56.52	78.3496	320.414	202.013	58.9874	4.91562
49	2	60	2	20.81	77.6	5.91	7.88	8.76	51.51	1.35	2.74	110	70	5.72	2.3	72.7	68.9835	52.5489	74.4413	65.1631	5.43026
50	2	62	2	25.39	77.6	4.87	5.91	8.76	51.51	1.35	2.74	140	100	5.72	1.9	127.88	87.7494	726.557	183.186	59.4507	4.95422
51	2	54	2	22.58	77.6	6.29	5.47	8.76	51.51	1.35	2.74	120	80	5.72	2.45	62.8	80.257	325.183	187.013	51.988	4.33233
52	1	66	2	21.83	92	4.9	6.7	5.78	46.99	1.9	3.36	103	73	5.72	1.39	60.84	108.423	493.743	126.543	44.8811	3.74009
53	1	69	2	26.84	90	4.7	6.6	6.48	30.67	1.38	3.26	120	85	5.72	1.35	108	127.36	688.331	152.887	10.0706	0.839219
54	1	65	2	26.32	82	5.1	5.5	9.2	45.81	1.37	3.06	125	83	5.72	2.09	115	91.9728	742.433	204.216	10.1251	0.843761
55	1	65	2	30.12	81	4.96	6.42	29.2	136	1.35	2.74	110	70	5.72	6.44	400	28.121	945.628	230.085	10.3095	0.859126
56	1	64	2	27.97	78	5.71	7.39	8.76	51.51	1.35	2.74	120	75	5.72	2.22	79.28	72.4706	372.927	133.628	13.9279	1.16066
57	1	62	2	26.67	70	5.61	7.3	21.2	179.2		2.74	130	80	6.3	5.29	200.95	25.3525	560.883	181.481	15.8986	1.32488
58	1	61	2	25.39	65	4.57	5.45	9.6	26.2		2.74	130	78	6.3	1.95	179.44	126.345	848.136	195.417	29.3622	2.44685
59	1	50	2	30.46	96	4.63	6.06	8.76	51.51	1.7	2.74	120	70	5.72	1.8	155.04	88.8741	912.8	203.831	13.0998	1.09165
60	1	50	2	25.04	62.5	5.27	7.36	8.76	51.51	1.35	2.74	110	70	5.72	2.05	98.98	75.5889	413.371	119.272	7.49676	0.62473
61	1	49	2	25.28	68	5.04	6.12	8.76	51.51	1.35	2.74	110	70	5.72	1.96	113.77	84.764	649.381	173.613	7.70968	0.642473
62	1	59	2	22.92	70	3.88	6.02	6.96	13.86	1.26	2.74	120	77	5.4	1.33	174	255.258	863.093	151.768	14.3821	1.19851
63	1	40	2	19.78	76	5	4.3	8.51	33.17	1.3	2.1	120	80	4.9	2.12	81.05	122.728	732.482	216.044	47.0412	3.9201
64	1	27	1	19.82	81	5	3.4	4.39	20.86	1.39	2.76	100	72	5.72	0.86	97.56	270.175	823.567	247.521	14.8245	1.23537
65	1	28	1	22.34	83	4.8	4.1	10.21	50.4	1.36	2.14	130	75	5.72	2.18	157.08	99.3709	910.058	245.158	14.8702	1.23919
66	1	22	1	31.71	96	4.6	6.9	9.52	71.45	1.56	3.24	120	75	5.72	1.95	173.09	68.0576	865.859	181.568	11.8977	0.991472
67	1	45	1	27.77	91	4.9	4	11.57	24.77	1.21	2.71	130	75	5.72	2.47	178	148.42	1029.5	271.283	14.35	1.19583
68	1	67	1	27.58	88.5	4.5	7.4	5.28	9.35	1.21	2.06	140	80	5.72	1.06	105.6	246.635	628.033	114.801	11.0466	0.920546
69	1	62	1	25.2	85	5	5	2.07	24.08	1.26	2.48	105	75	5.72	0.46	27.6	283.28	750.497	206.953	25.3409	2.11174
70	1	58	1	26.67	70	4.8	6.26	8.76	51.51	1.35	2.74	120	60	5.72	1.87	134.77	85.8805	733.971	175.042	12.5999	1.04999
71	1	55	1	25.31	82	5.1	6.63	8.76	51.51	1.35	2.74	110	80	5.72	1.99	109.5	80.9581	565.225	151.95	12.2603	1.02169
72	1	51	1	25.68	86	5.36	7.2	10.6	82.6	1.35	2.74	140	80	5.72	2.53	113.98	54.4012	468.213	140.986	15.4704	1.2892
73	1	50	1	25.35	75	5.49	7.07	12.36	42.82	1.35	2.74	110	80	5.72	3.02	124.22	69.7705	410.201	133.426	10.8123	0.901028
74	1	47	1	26.26	75	4.87	6.53	12.04	63.87	1.35	2.74	120	80	5.4	2.61	175.77	63.9466	694.86	167.891	14.9169	1.24308
75	1	20	2	26.3	72	4.31	6.34	6.9	12.44	1.1	2.74	130	75	5.72	1.19	353.85	260.894	797.093	155.614	34.6995	2.89162
76	1	21	2	28.01	65	4	3.8	6.34	65.28	1.33	2.7	128.33	78.33	5.72	1.1	317	99.166	1321.23	289.942	10.1225	0.843538
77	1	21	2	20.29	71	5	4.1	5.61	23.56	1.4	2.25	105	80	5.72	1.22	80.14	194.062	750.62	221.92	11.1493	0.929107
78	1	21	2	19.91	66	4.06	5	3.1	16.53	1.5	2.74	101.7	68	5.72	0.55	124	353.688	852.693	177.116	12.1488	1.0124
79	1	22	2	25.88	62	4.4	3.8	3.37	25.94	1.51	3.01	105	75	5.72	0.58	168.5	264.267	1100.93	263.568	17.662	1.47183
80	1	22	2	22.64	65	4.2	4.8	7.52	22.81	1.23	3.11	126.7	80	5.72	1.44	188	168.064	945.371	205.798	20.7716	1.73097
81	1	22	2	26.77	68	4	3.8	9.19	62.39	1.08	3.11	105	71.67	5.72	1.8	204.22	89.9416	1296.99	284.675	15.5581	1.29651
82	1	23	2	25.27	75	4	3.8	6.59	15.08	1.16	2.22	135	80	5.72	1.32	131.8	273.017	1195.76	259.402	12.9963	1.08303
83	1	23	2	19.1	65	3.8	3.4	6.45	55.23	1.43	2.08	92.7	61	5.72	1.26	143.33	114.106	1170.18	256.359	8.7219	0.726825
84	1	23	2	19.55	62.5	4.8	5.1	3.61	19.15	1.54	1.5	120	70	5.72	0.71	80.22	249.056	634.977	172.164	11.7159	0.976324
85	1	75	2	26.2	87	3.89	4.4	5.05	34.71	1.17	3.3	86.67	52.67	5.72	0.97	126.25	162.895	1182.71	243.762	20.0262	1.66885
86	1	71	2	22.89	93.5	5.1	6.6	12	77.84	1.21	2.76	120	75	5.72	2.67	160	61.2894	542.904	151.359	16.7308	1.39424
87	1	24	2	32.81	84	5.17	6.54	16	244.7	1.35	2.74	120	78	5.72	3.68	191.62	27.4846	994.577	263.642	23.6872	1.97394
88	1	25	2	27.41	70	4.63	4.81	7.26	18.48	1.44	2.74	116.67	71.67	5.5	1.48	132	185.675	956.295	229.235	15.4341	1.28618
89	1	25	2	33.19	89	4.9	5.3	6.54	45.57	1.32	3.22	136.67	75	5.72	1.42	93.43	101.097	1002.85	247.241	16.384	1.36533
90	1	26	2	32.81	84	4.98	7.54	8.76	51.51	1.35	2.74	120	84	5.72	1.94	118.38	76.8249	684.592	153.046	22.5743	1.88119
91	1	26	2	29.41	85	4.81	7.56	8.76	51.51	1.35	2.74	120	90	5.72	1.87	133.74	78.0672	632.473	134.041	16.6223	1.38519
92	1	26	2	31.23	84	5.2	6.55	8.76	51.51	1.35	2.74	128	82	5.72	2.02	103.06	80.664	714.816	186.974	16.5403	1.37836
93	1	26	2	28.3	65	4.9	4.1	6.8	47.06	1.1	2.39	100	70	5.72	1.45	104.62	126.011	1030.68	273.173	34.1269	2.84391
94	1	27	2	30.86	80	5.14	6.13	8.76	51.51	1.35	2.74	120	70	5.72	2	106.83	83.8669	777.305	202.971	17.7504	1.4792
95	1	27	2	20.97	63	3.6	2.8	2.77	3.23	1.21	2.78	120	80	5.72	0.6	39.57	1125.7	1288.37	272.379	10.3632	0.863602
96	1	28	2	22.93	69	4.5	4.9	10.85	8.31	1.36	2.7	120	78	5.72	2.41	144.67	255.423	860.418	201.077	17.9978	1.49981
97	1	28	2	25.68	76	5.2	4.8	7.73	34.87	1.06	2.85	101.67	65	5.72	1.72	103.07	127.005	774.343	226.065	33.3327	2.77773
98	1	29	2	21.56	72	5	5.8	7.39	55.05	1.2	2.74	110	75	5.72	1.64	98.53	92.0662	596.332	167.488	27.2421	2.27017
99	1	29	2	22.15	67	4.7	5.9	9.06	44.67	1.3	2.2	110	70	5.72	1.89	151	94.3959	677.565	164.363	70.6485	5.88738
100	1	29	2	23.3	68	4.1	4	6.93	38.19	1.24	2.86	105	75	5.72	1.29	198	142.991	1111.3	248.018	8.61667	0.718056
101	1	29	2	21.23	64	5.2	4.5	5.24	35.98	1.5	1.9	105	73	5.72	1.14	74.86	155.096	679.736	213.512	61.9264	5.16053
102	1	30	2	23.81	76	4.3	3.7	3.45	4.95	1.54	3.01	110	70	5.72	0.78	43.13	564.744	1062.89	250.124	12.8098	1.06748
103	1	31	2	21.05	63	4.4	3.4	3.71	15.82	1.23	2.89	108.3	63	5.72	0.68	123.67	322.32	1011.26	251.925	6.25488	0.52124
104	1	32	2	23.95	81	4.3	5	3.35	12.52	1.41	2.06	125	80	5.72	0.68	60.91	359.97	898.369	197.594	15.2761	1.27301
105	1	32	2	28.73	87	5	4.6	16.55	23.03	1.11	2.24	100	66.67	5.72	3.82	194.71	105.888	970.038	254.159	8.33545	0.69462
106	1	33	2	25	79	4.6	5.5	9.15	41.54	1.36	2.9	120	75	5.72	1.87	166.36	101.976	835.553	195.759	15.8313	1.31928
107	1	33	2	25.72	66	4.6	4.8	5.99	25.43	1.26	2.97	135	78.33	5.72	1.3	85.57	183.014	919.385	221.856	17.3312	1.44426
108	1	34	2	25.22	74	5	5.7	8.32	27.23	1.34	2.36	111.67	73.33	5.72	1.81	118.86	130.37	688.948	183.118	7.722	0.6435
109	1	35	2	25.71	67	4.6	5	8.76	51.51	1.35	3.03	110	75	5.72	1.8	155.04	99.756	931.021	223.833	16.5219	1.37683
110	1	35	2	23.61	71	4.6	4.3	3.64	63.91	1.29	2.58	105	75	5.72	0.73	72.8	115.184	955.113	242.46	15.9063	1.32552
111	1	35	2	26.93	67	4.9	4.5	2.85	12.29	1.36	2	116.67	68.33	5.72	0.63	38	364.403	885.25	234.422	8.0278	0.668983
112	1	36	2	25.46	74	4.3	5.2	1.99	9.61	1.14	2.89	105	75	5.72	0.41	36.18	539.884	904.373	195.074	12.6265	1.05221
113	1	36	2	25.47	71	5.3	4	7.64	29.03	1.36	2.51	137.67	77.33	5.72	1.77	89.88	147.231	843.323	257.229	10.4214	0.86845
114	1	36	2	25.3	67	5.3	4.2	7.45	23.33	1.6	2.77	105	70	5.72	1.59	114.62	168.935	805.004	245.782	71.2187	5.93489
115	1	37	2	27.18	74.6	4.4	6.3	21	209.5	1.35	2.8	90	60	5.72	3.85	666.67	33.826	1064.98	236.559	9.69477	0.807898
116	1	37	2	22.58	71	5.2	4.1	8.02	30.46	1.19	2.5	105	75	5.72	1.78	106.93	141.309	779.044	238.287	13.2795	1.10663
117	1	37	2	28.04	80	4.8	4.2	11.55	40.82	1.2	3.24	105	75	5.72	2.77	121.58	97.8777	1052.84	269.303	83.592	6.966
118	1	37	2	26.63	89	4.8	3.3	4.83	12.8	1.26	1.83	120	70	5.72	0.94	107.33	295.849	1075.54	285.917	16.566	1.3805
119	1	37	2	25.41	64	4.8	3.8	2	21.61	1.36	1.5	107	75.33	5.72	0.4	40	320.676	969.41	258.573	17.6122	1.46768
120	1	38	2	27.06	87	5	5.5	10.11	46.16	1.29	2.07	120	80.67	5.72	2.25	134.8	88.2724	794.664	209.007	16.8778	1.40648
121	1	38	2	19.78	63	4.2	5.1	3.71	29.56	1.36	3.11	93	65	5.72	0.66	148.4	244.928	813.701	176.813	11.2936	0.941134
122	1	38	2	20.72	68	4	3.9	5.66	29.4	1.36	3.18	115	72	5.72	1.11	125.78	189.583	1064.8	234.688	16.452	1.371
123	1	38	2	19.24	67	4	4.1	1.5	3.1	1.5	3.14	105	75	5.72	0.28	42.86	1001.99	950.734	206.459	15.6807	1.30672
124	1	38	2	25.09	70	4.3	4.3	5.92	12.78	1.35	2.76	106.67	70	5.72	1.21	107.64	237.361	1037.07	235.772	12.1478	1.01232
125	1	38	2	28.73	64	5.1	4	13.33	155	1.14	2.45	120	80	5.72	2.78	222.17	44.5009	1140.37	319.62	11.1435	0.928627
126	1	38	2	21.06	86	5.4	4.1	4.02	39.04	1.16	2.4	91.3	61	5.4	0.93	47.29	172.877	672.492	229.727	9.41862	0.784885
127	1	38	2	27.43	76	5.1	4.9	4.21	29.43	1.29	1.4	120	75	5.72	0.97	49.53	179.821	814.846	226.565	13.2033	1.10027
128	1	38	2	23.07	76	5.1	4.9	7.2	32.15	2	1.4	105	62	5.72	1.63	90	131.48	709.512	206.557	12.2245	1.01871
129	1	38	2	25.1	71	4.6	6.3	5.89	8.73	1.14	2.24	105	65	5.72	1.2	107.09	272.345	682.446	148.921	9.34346	0.778621
130	1	38	2	22.35	69	5.2	5.4	7.15	58.6	1.11	3.15	85	57	5.72	1.43	143	92.4903	621.033	189.769	9.67178	0.805982
131	1	38	2	23.5	74	4.7	4.2	6.08	16.71	1.36	2.56	113.3	70	5.72	1.08	243.2	254.471	903.082	232.953	10.1489	0.845739
132	1	38	2	27.12	90	4.7	5.2	6.61	27.89	1.8	2.09	103	73	5.72	1.35	120.18	150.589	883.011	213.499	39.7911	3.31593
133	1	39	2	27.27	79	5.7	6.5	5.5	44.59	1.4	2.9	110	80	5.5	1.39	50	104.907	454.03	163.146	53.2548	4.4379
134	1	39	2	22.43	68	5.2	5.7	11.17	40.24	1.7	3.2	124	75	5.72	2.58	131.41	86.6374	583.321	174.681	55.5862	4.63218
135	1	39	2	22.38	69	4.2	4.4	5.52	34.61	1.06	2.51	80	64	5.72	1.03	157.71	161.133	994.472	223.714	13.265	1.10542
136	1	39	2	25.05	66	4.2	4.6	10.86	38.63	1.28	2.92	90	66.67	5.72	1.93	434.4	125.228	1071.2	234.971	17.6839	1.47366
137	1	39	2	26.67	85	4.3	5.6	20	166.2	1.35	3.16	124	90	5.72	3.45	1052.63	35.8885	1124.35	249.091	9.70916	0.809097
138	1	39	2	20.14	68	4.4	5.3	6.2	37.59	1.28	3.36	106.7	75	5.72	1.16	177.14	119.118	762.603	174.747	13.3126	1.10938
139	1	39	2	26.67	74	5.6	5	7.73	40.79	1.8	2.3	110	75	5.4	1.72	103.07	112.632	673.303	224.692	9.23549	0.769624
140	1	39	2	27.56	80	4.6	5.3	7.63	74.81	1.36	2.76	122.67	80	5.72	1.56	138.73	78.376	960.196	227.446	15.7924	1.31604
141	1	39	2	21.3	72	4.5	5.3	4.63	23.21	1.36	3.36	105	70	5.72	0.95	84.18	195.369	746.504	175.067	9.86702	0.822252
142	1	39	2	25.07	71	5.4	5.8	2.35	20.97	1.55	2.5	105	60	5.72	0.55	26.11	259.174	529.435	171.253	8.9604	0.7467
143	1	39	2	26.48	74	4.2	7.2	4.12	28.44	1.21	2.36	133.33	76.67	5.72	0.73	164.8	206.572	718.539	122.687	16.5544	1.37953
144	1	39	2	23.61	82	4.8	4.2	6.79	20.77	1.41	3.1	106.7	70	5	1.45	104.46	187.543	886.614	235.411	14.1557	1.17964
145	1	39	2	20.44	62	5.6	4.2	4.57	15.69	1.32	2.7	110.7	77	5.72	1.08	50.78	250.304	567.159	215.083	9.16112	0.763427
146	1	39	2	21.88	91	5.3	5.2	15.3	62.37	1.1	2.99	120	70	5.72	3.6	170	62.2649	649.869	203.548	28.0761	2.33967
147	1	39	2	26.16	73	4.5	6.2	6.29	64.86	1.26	2.45	124	83	5.72	1.26	125.8	101.378	810.248	177.196	7.83795	0.653162
148	1	39	2	26.67	72	4.8	7.4	6.01	80.27	1.3	2.6	124.67	71.67	5.72	1.36	75.13	78.4746	595.815	133.293	8.32748	0.693957
149	1	39	2	22.6	73	4.9	5.5	5.81	30.53	1.3	2.02	108	70	5.72	1.24	89.38	125.983	661.058	176.742	52.7156	4.39296
150	1	39	2	26.91	71	4.6	5.5	3.96	20.3	1.39	1.7	114.67	69.33	5.72	0.95	41.68	189.722	843.586	194.985	20.8169	1.73474
151	1	40	2	20.31	76	4.6	5.2	4.57	16.86	1.56	2.7	90	53	4.7	0.93	83.09	237.547	698.785	171.975	9.62011	0.801676
152	1	41	2	21.27	78	4.4	4.2	6.49	35.55	1.17	1.98	110	70	5.72	1.24	162.25	139.227	942.059	227.425	14.2886	1.19072
153	1	42	2	25.37	78	4.5	7.2	7.27	63.94	1.37	3.29	120	78.33	5.72	1.45	145.4	81.4843	656.807	130.678	11.0684	0.922365
154	1	43	2	25.2	77	5	4.3	10.86	31.46	1.7	2.71	120	73	5.72	2.41	144.8	116.677	893.486	246.307	103.738	8.64479
155	1	44	2	20.3	79	4	5	4.93	13.58	1.17	2.07	111.7	70	5.72	0.83	328.67	340.013	885.386	179.715	12.116	1.00967
156	1	44	2	20.67	81	4.6	3.9	5.84	17.94	1.36	2.89	118.7	73	5.72	0.93	1168	307.717	891.381	230.886	11.6226	0.968551
157	1	44	2	25.37	76	4.5	5	7.75	29.81	1.24	2.94	105	75	5.72	1.48	193.75	134.073	922.095	214.244	14.1224	1.17687
158	1	44	2	19.55	82	4.8	4.1	7.43	12.84	1.38	3.1	106	68	5.4	1.75	82.56	222.359	781.58	215.985	12.7776	1.0648
159	1	45	2	27.18	90.5	4.5	6.1	7.87	31.86	1.5	2.68	110	73.33	5.72	1.99	71.55	113.83	826.858	177.591	10.4512	0.870929
160	1	45	2	26	83	4.6	4.7	5.64	63.24	1.26	2.52	118.67	75	5.72	1.13	112.8	115.136	976.705	239.487	17.8122	1.48435
161	1	46	2	21.71	78	4.6	5.1	9.11	17.48	1.36	2.83	101.7	72	5.72	1.82	182.2	168.759	773.339	187.558	10.4735	0.872794
162	1	46	2	23.07	79	5	5	7.2	32.15	2	2.3	105	62	5.3	1.63	90	131.48	722.922	202.278	41.0136	3.4178
163	1	46	2	19.99	83	4.5	5.4	7.67	10.52	1.04	2.69	86.7	60	5.72	1.57	139.45	206.797	697.941	162.154	19.3294	1.61078
164	1	47	2	25.26	92	4.6	6.2	4.03	27.6	1.24	3.07	120.67	75	5.72	0.81	80.6	192.349	710.494	158.623	9.87237	0.822698
165	1	48	2	19.57	87	4.5	4.7	5.8	22.12	1.5	3.16	103	73	5.72	1.24	89.23	206.719	783.473	192.092	54.9994	4.58328
166	1	48	2	30.79	78	4.6	5.7	10.38	49.4	1.34	3.06	83.33	60	5.72	2.45	115.33	84.1198	984.194	221.615	9.84463	0.820386
167	1	49	2	19.48	94	5.2	4.5	8.4	50.03	1.7	2.36	112	65	5.72	1.94	98.82	100.841	659.525	211.209	69.2749	5.77291
168	1	49	2	25.04	94.5	5.7	5.4	5.9	38.61	1.73	3.08	105	71.67	5.72	1.28	84.29	127.628	536.034	196.711	9.69805	0.808171
169	1	50	2	26.17	79	5.4	6.4	16.07	62.93	1.39	2.41	100	70	5.72	3.21	321.4	60.0195	585.197	175.896	16.0116	1.3343
170	1	51	2	25.03	63	5.13	5.1	8.14	39.11	2	2.74	105	75	5.72	2.03	77.52	105.917	740.624	211.447	99.0786	8.25655
171	1	56	2	21.97	74	4.13	4.81	1.77	6.96	1.34	2.74	105	75	5.72	0.37	29.5	641.262	901.418	192.106	8.54672	0.712227
172	1	64	2	20.99	82	5.3	5.7	5.13	14.48	1.17	2.79	102.3	63	5.72	1.19	60.35	218.957	462.201	153.894	14.6512	1.22093
173	1	21	1	26.83	87	4.5	5.8	12.23	65.85	1.5	2.66	120	86.67	5.72	2.45	244.6	68.9745	911.791	202.958	12.0931	1.00776
174	1	21	1	20.1	70	4.4	4.9	2.62	14.1	1.31	2.77	107.3	70	5.72	0.51	58.22	354.336	775.353	181.245	12.3134	1.02612
175	1	21	1	22.76	74	4.3	3.1	5.1	21.31	1.22	2.56	120	78	5.72	0.97	127.5	262.729	1138.5	276.764	10.9	0.908332
176	1	21	1	19.4	67	5.1	5	3.22	16.32	1.35	2	108	70	5.72	0.73	40.25	273.176	558.907	174.422	22.524	1.877
177	1	22	1	21.09	74	4.4	5.1	3.07	42.81	1.36	2.37	110	78	5.72	0.6	68.22	184.139	806.736	187.547	11.1078	0.92565
178	1	23	1	21.91	76.5	4.6	5	5.49	35.81	1.26	2.55	120	78	5.72	1.12	99.82	148.713	793.731	195.893	9.88288	0.823574
179	1	23	1	21.41	76	5.1	5	8.89	38.11	1.4	3	120	70	5.72	2.02	111.13	107.587	663.389	196.682	70.441	5.87008
180	1	23	1	22.88	70.5	4.6	4.9	5.56	27.99	1.26	1.63	96.7	70	5.72	1.14	101.09	168.843	826.928	202.895	10.4368	0.869736
181	1	23	1	25.89	78	4.4	4	7.16	15.81	1.16	2.24	111.33	75.33	5.72	1.4	159.11	224.038	1081.87	254.844	11.9979	0.999825
182	1	24	1	20.2	68	4	4.1	4.98	27.19	1.5	2	120	74	5.72	0.89	199.2	212.207	1017.86	222.101	63.5809	5.29841
183	1	25	1	26.24	87	4.9	6.5	8.76	51.51	1.45	2.65	110	74	5.72	1.91	125.14	83.4156	662.626	162.477	20.6705	1.72254
184	1	28	1	19.54	86	4.6	4	9.26	53.89	1.4	2.88	105	61	5.72	1.98	142.46	90.4763	898.031	234.851	34.6439	2.88699
185	1	30	1	26.79	83	5.17	4.9	8.76	51.51	1.35	2.74	140	86	5.72	2.01	104.91	93.5317	821.363	233.877	15.4674	1.28895
186	1	30	1	25.2	81	4.9	6.7	3.73	45.42	1.3	2.8	120	70	5.72	0.81	53.29	134.087	576.911	142.388	24.6784	2.05654
187	1	32	1	29.38	80	5.64	5.84	8.76	51.51	1.35	2.74	110	80	5.72	2.2	81.87	82.0269	640.48	207.48	17.6884	1.47403
188	1	32	1	28.41	86	5.06	6.85	8.76	51.51	1.35	2.74	110	80	5.72	1.97	112.31	79.9616	633.058	159.084	19.0212	1.5851
189	1	32	1	23.89	82	4.5	7.2	5.49	46.44	1.3	2.81	120	70	5.72	1.12	99.82	124.511	589.638	115.736	44.0311	3.66926
190	1	32	1	22.46	93	4.5	3	3.09	7.95	1.41	2.27	110	77	5.72	0.59	77.25	469.212	1067.08	273.545	8.51797	0.709831
191	1	34	1	26.35	70	4.69	5.99	21.5	235.8		2.74	120	84	5.72	4.48	361.34	26.4978	1034.07	254.236	12.3666	1.03055
192	1	35	1	23.39	78	4.7	4.6	5.11	25.78	1.06	1.94	106.7	73	5.72	1.07	85.17	187.379	850.487	217.385	10.092	0.841001
193	1	35	1	19.9	94	4.4	4.9	8.32	45.61	1.33	2.62	120	85	5.72	1.48	332.8	126.761	827.789	194.852	12.7744	1.06453
194	1	36	1	25.46	72	4.4	4.9	24.2	117.8	1.35	3.07	100	68	5.72	4.37	864.29	41.5692	1129.58	260.408	7.46692	0.622244
195	1	37	1	25.49	90	4.7	4.5	4.14	10.99	1.52	2.89	130	80	5.72	0.86	69	322.363	903.509	227.35	15.1383	1.26153
196	1	37	1	21.16	89	4.3	4.8	4.3	18.79	1.28	2.78	90	60	5.72	0.8	122.86	253.104	857.963	194.032	8.95771	0.746476
197	1	37	1	21.65	74	5.1	3.6	2.62	15.76	1.41	2.51	114.7	77	5.72	0.51	58.22	295.58	807.519	245.679	12.944	1.07867
198	1	37	1	20.13	72.5	4.8	4.5	1.88	9.77	1.56	2.77	110	70	5.72	0.4	28.92	502.05	714.78	196.539	9.43404	0.78617
199	1	38	1	20.17	78	5.4	4.2	3.45	24.78	1.56	3.07	110	70	5.72	0.83	36.32	227.101	617.224	215.664	8.77276	0.731064
200	1	38	1	23.83	87	4.4	4	3.33	6.39	1.36	3.08	124	70	5.72	0.65	74	516.739	996.907	237.76	10.042	0.836836
201	1	38	1	25.21	71	4.9	1.8	33.7	224.8	1.35	2.78	120	80	5.72	6.46	832.1	21.9788	1557.46	433.67	11.8335	0.986125
202	1	44	1	29.07	84	5.45	6.44	16.03	67.1	1.35	2.74	110	80	5.72	3.88	164.41	51.4672	651.475	190.971	13.7953	1.1496
203	1	44	1	28.73	95	4.6	5.5	2.89	26.95	1.04	2.55	106.67	75	5.72	0.59	52.55	225.274	896.136	205.979	12.8505	1.07088
204	1	47	1	20.51	96	3.9	6.3	2.98	21.03	1.38	2.77	110	73	5.72	0.61	54.18	268.827	740.959	126.04	8.54247	0.711873
205	1	48	1	21.85	85	3.9	4.2	6.44	17.81	1.26	2.38	105	70	5.72	1.32	117.09	209.948	1074.96	224.786	9.64196	0.803497
206	1	24	2	31.62	84	5.25	7.22	8.76	51.51	1.35	2.74	120	80	5.72	2.04	100.11	76.4635	621.827	160.386	14.2899	1.19082
207	1	68	2	22.52	82	5.2	4	4.8	20.05	1.66	3.17	118.3	75	5.72	1.09	60	225.687	765.433	236.328	6.53078	0.544231
208	1	57	2	25.91	68	5.78	5.57	8.76	51.51	1.35	2.74	140	90	5.72	2.25	76.84	82.968	542.131	200.51	12.4813	1.0401
209	1	45	2	27.06	65	5.15	7.77	14	105.7	1.35	2.74	110	80	5.72	3.2	169.7	41.0946	525.3	134.098	15.9254	1.32712
210	1	24	2	25.24	68	5.3	5.1	8.76	51.51	1.35	3.3	110	76	5.72	2	107.48	92.0361	715.996	217.045	13.372	1.11433
211	1	46	2	26.58	86	4.9	5.9	5.97	36.53	1.33	2.71	120	81.67	5.72	1.3	85.29	125.94	725.177	182.925	14.5766	1.21472
212	1	47	2	25.71	65	5.33	6.75	8.76	51.51	1.35	2.74	110	70	5.72	2.08	95.74	78.485	498.328	148.95	38.459	3.20492
213	1	49	2	25.95	75	5.4	7.71	15.03	104.94	1.35	2.74	110	76	5.72	3.61	158.21	39.0235	439.121	131.32	12.9738	1.08115
